# Supplementary material for: Age-Dependent Targeting of Protein Phosphatase 1 to Ca2+/Calmodulin-Dependent Protein Kinase II by Spinophilin in Mouse Striatum
Source: PLoS One. 2012 Feb 13;7(2):e31554. doi: 10.1371/journal.pone.0031554 (PMC3278457; doi:10.1371/journal.pone.0031554)
Supplement: Table S1 — List of antibodies, vendors, and catalog numbers. (XLSX) [file pone.0031554.s004.xlsx]

## Sheet: Sheet1
Table S1
Protein	Species	Vendor	Catalog #
Spinophilin	Goat	Santa Cruz	SC-14774
CaMKIIb	Mouse	Invitrogen	13-9800
Myosin Va	Rabbit	Sigma-Aldrich	M4812
PP1c	Mouse	BD Biosciences	P35220
PP1c	Mouse	Santa Cruz	SC-7482
Thr286/7	Rabbit	Promega	V1111
Thr286/7	Rabbit	Santa Cruz	SC-12886-R
CaMKIIa	Mouse	Thermo Fisher Scientific	MA1-048
PSD-95	Mouse	Neuromab	75-028
a-Internexin	Rabbit	Santa Cruz	SC-48740
a-Internexin	Mouse	Millipore	MAB5224
Neurabin	Rabbit	Millipore	06-908
Doublecortin	Rabbit	Cell Signaling	MA4604
Synaptophysin	Mouse	Boehringer-Mannheim	SY38
GluA1	Rabbit	Santa Cruz	SC-55509
