# Supplementary material for: Age-Dependent Targeting of Protein Phosphatase 1 to Ca2+/Calmodulin-Dependent Protein Kinase II by Spinophilin in Mouse Striatum
Source: PLoS One. 2012 Feb 13;7(2):e31554. doi: 10.1371/journal.pone.0031554 (PMC3278457; doi:10.1371/journal.pone.0031554)
Supplement: Table S2 — Primer list for GST spinophilin constructs. (XLSX) [file pone.0031554.s005.xlsx]

## Sheet: Sheet1
Table S2
Fusion protein name	Residues	5` Enzyme	3` Enzyme	Forward Sequence	Reverse Sequence
GSTSpN1	1-154	BamHI	EcoR1	CGGGATCCATGATGAAGACGGAGCCTC	CGGAATTCTTAGCTCCGTTCGAACAGCTTCCG
GSTSpN2	151-300	BamHI	EcoR1	CGCGGATCCTTCGAACGGAGCGTCCCC	CGGAATTCTTACACCGGTTTGATCTTGCGTAC
GSTSpC1	665-817 (WT)	BamHI	NotI	CGCGGATCCGAAAAGCTGGTGCACAAGTTC	ATAAGAATGCGGCCGCTTACTCCACCCGCCAGCGCCC
L688P	665-817 (L687P)	N/A	N/A	GCGGAAATCCAGCAGCCGAAGCGGAAGTTGCAG	CTGCAACTTCCGCTTCGGCTGCTGGATTTCCGC
L709P	665-817 (L709P)	N/A	N/A	GTGGAGAAGGCCCAGCCGGAGCAGAGTGTGGAG	CTCCACACTCTGCTCCGGCTGGGCCTTCTCCAC
L751P	665-817 (L751P)	N/A	N/A	GCCCAGTATCAGGCCCCGGAGCGAAAGTACAGC	GCTGTACTTTCGCTCCGGGGCCTGATACTGGGC
L797P	665-817 (L797P)	N/A	N/A	GAGGAAATGGACAAACCTCTGGATAAGATCTCA	TGAGATCTTATCCAGAGGTTTGTCCATTTCCTC
His-tagged full-length spinophilin	1-817	KpnI	HinDIII	GGGGTACCCCATGATGAAGACGGAGCCTCG	CCCAAGCTTGGGTTAAGTAGAATTGGAATTCC
